# Supplementary material for: Psychological impact in non-infectious disease specialists who had direct contact with patients with COVID-19
Source: BJPsych Open. 2020 Dec 7;7(1):e8. doi: 10.1192/bjo.2020.147 (PMC7844165; doi:10.1192/bjo.2020.147)
Supplement: Supplementary file 1 [file S2056472420001477sup.zip]

Archive with 2 entries (2 files):
- S2056472420001477sup001.docx
- S2056472420001477sup001.zip
